# Supplementary material for: BRAF and AXL oncogenes drive RIPK3 expression loss in cancer
Source: PLoS Biol. 2018 Aug 29;16(8):e2005756. doi: 10.1371/journal.pbio.2005756 (PMC6114281; doi:10.1371/journal.pbio.2005756)
Supplement: S1 Data — Data are given in indicated separate sheets. (XLSX) [file pbio.2005756.s001.xlsx]

## Sheet: Fig 1A
Colorectal					Gastric					Ovarian				Prostate				Adrenocortical					Breast
2wk	4wk	6wk	20wk		2 weeks	4 weeks	6 weeks			early	intermediate	late		benign	primary	metastatic		stage I	stage II	stage III	stage IV		grade I	grade II	grade III
409.192	309.999	302.803	175.842		100	76.8197	72.0684			107.452	24.3336	22.7408		92.3	32.8	21.5		51.8192	9.4216	4.2517	6.2714		0.716614	0.179501	0.283079
232.744	374.591	341.169	258.3		68.6543	69.3372	60.0498			103.977	44.0685	26.2175		41.2	33.7	21.9		30.5844	61.4887	25.9356	13.0883		0.913279	0.340654	0.57433
298.172	443.388	251.225	227.351		114.834	89.2845	76.4639			88.5715	47.8569	17.2246		167.4	34.9	38.4		18.9732	12.8748	6.7843	11.5332		0.949277	0.579367	0.581393
					98.7732	70.2837	70.1148							113.8	35.4	42.1		55.8767	8.3682	12.7682	1.865		1.39584	0.64293	0.630665
					103.933	76.0501	76.3152							31.1	35.8	43.2		20.6573	37.0237	9.0822	16.8235		1.47365	0.751175	0.641065
					113.806	79.1429	77.3982							190.5	36.6	45.2		78.2877	1.9222	5.4003	5.6232		1.7666	1.09193	0.746819
														92.4	36.8	46.9		14.5642	40.4624	1.5426	12.987		1.84997	1.30905	0.793555
														133.9	37.9	50.8		37.0028	3.5891	7.8089	58.7338		2.14575	1.38561	0.798938
														40.1	39	51.9		20.9276	64.4068	4.4821	9.3708		2.36496	2.04752	0.854655
														95.7	48.2	52.6			15.7453	8.6374	12.3606		2.752	2.48756	0.889806
														97.4	51.6	54.1			3.0752	11.0264	49.0141		3.68565	3.23263	1.1917
														33	51.6	63.2			22.1828	118.525	7.9281		6.08288	3.25256	1.20669
														120.3	57.1	64.1			16.129	6.418	16.1052		7.29029	3.3604	1.39497
														181	57.6	66.5			2.3943	21.6886			7.66337	3.44438	2.11
														82	60.6	70.5			20.5607	4.1475				3.96551	2.29378
														153.4	61.3	80.1			9.0909					4.85569	2.81904
														156.4	64.3	80.6			4.4851					4.85635	2.9934
															66	82.3			4.3975					4.96931	3.41331
															66.5	85.5			4.3541					5.46989	4.34534
															66.8	107.3			14.6391					9.73701
															68	144.2			9.0556
															68.7	165.3			9.9372
															69.8	185.9			5.2854
															71.1	204.7			5.3736
															71.4				10.0921
															72				55.0363
															74.7				10.4228
															75.6				3.3296
															76.1				23.4896
															76.3				5.7093
															83.7				5.0198
															84.2				30.3398
															85.5				6.4596
															86.4				30.1783
															89.3
															100.2
															100.6
															102.2
															102.9
															104
															113.4
															113.7
															114.1
															115.4
															116.5
															132.1
															134.8
															141
															144.9
															147.2
															147.9
															149.9
															153.7
															166
															175.3
															177.7
															187.6
															190.2
															196.3
															197.7
															205.3
															217.5
															233.4
															239.3
															256.6

## Sheet: Fig 1B
Cell lines:	AsPC-1	AsPC-1	AsPC-1		CAKI-1	CAKI-1	CAKI-1		Huh-7	Huh-7	Huh-7		HT-29	HT-29	HT-29		KM12	KM12	KM12		UACC-62	UACC-62	UACC-62
Passages:	p1	p4	p10		p1	p4	p10		p1	p4	p10		p1	p4	p10		p1	p4	p10		p1	p4	p10
RIPK3 expression values:	720.155	484.291	364.221		107.927	81.2028	73.3107		122.274	102.966	91.8194		651.608	268.743	310.377		149.283	153.494	70.6369		148.504	105.599	103.605
	727.173	431.846	378.391		132.051	68.8111	48.7401		112.664	76.8024	62.0772		532.866	323.434	465.266		129.39	108.992	84.606		103.147	100.712	103.037
	596.794	453.89	284.01		120.198	57.219	49.7361		132.286	154.061	62.3119		457.063	335.56	356.633		156.227	105.98	78.7641		128.865	117.132	85.9485
	712.851	355.495	321.9		83.0545	115.863	109.634		242.19	115.016	113.802		524.725	320.273	272.479		58.0289	67.0948	99.5394		190.078	61.0705	67.8092
	668.709	433.591	300.845		96.406	82.9183	85.1326		236.644	62.42	93.65		616.16	382.083	397.193		125.425	155.84	109.076		107.342	60.2221	73.5879

## Sheet: Fig 1C
	p1	p4	p10
786-0	76.1366	68.8776	93.3365
A375	76.2567	99.6178	118.785
A549	106.636	120.956	100.92
A549/Asc-1	105.854	105.224	122.627
AS283	174.702	227.187	161.535
AsPC-1	685.136	431.823	329.873
CA46	268.987	232.066	196.036
CAKI-1	88.5482	75.3205	62.8218
CCRF-CEM	166.388	167.466	99.6768
COLO 205	512.033	414.924	471.244
COLO 829	74.6698	123.519	98.6072
CP70	116.643	47.23	106.58
EKVX	609.36	290.424	428.65
GTL-16	228.779	199.345	182.704
HCC-2998	320.387	357.216	284.788
HCT-116	104.471	88.1545	91.9562
HCT-15	98.084	83.3828	78.4884
HeLa-Luc	91.1235	70.8658	64.9872
HL-60(TB)	247.519	230.816	236.4
HOP-62	392.645	104.436	123.282
HOP-92	215.122	161.457	106.889
HT-29	556.484	326.019	360.39
HuH-7	169.212	102.253	60.9856
K-562	127.592	97.2263	150.923
KM12	123.671	118.28	88.5245
LOX IMVI	166.419	73.5268	107.27
M14	69.4357	82.148	103.098
MALME-3M	104.856	183.293	126.697
MCF7	118.114	77.765	82.8964
MDA-MB-231T	60.9535	98.5094	58.4644
MDA-MB-435	77.074	74.4997	77.4236
MDA-N	106.167	72.5779	100.909
MOLT-4	100.903	81.7893	109.474
NCI-H226	72.9643	86.7204	124.522
NCI-H23	67.0798	119.636	147.212
NCI-H460	119.11	71.7213	127.947
NCI-H522	141.449	124.414	133.186
OVCAR-3	153.923	70.7582	48.2545
OVCAR-5	315.465	241.897	217.974
PC-3	100.325	79.1172	98.8699
PC-3/M	104.92	116.895	70.7012
RXF 393	128.943	57.5989	54.5928
SN12C	159.163	51.0489	61.2801
SR	102.199	83.5878	71.4023
SW-620	174.528	156.347	207.965
U251	90.6408	63.6006	99.4148
UACC-62	135.587	88.9471	86.7975

## Sheet: Fig 1E
p-MLKL / Actin levels					RIPK3 / Actin levels
p0	p1	p2	p3		p0	p1	p2	p3
97.5912	35.0697	5.93408	54.1195		118.865	22.6653	28.5285	50.2729
102.409	27.5769	8.3931	65.8237		81.1349	21.8381	28.5531	55.4709
91.2497		26.5365	79.4253		104.341		10.0631	43.233
108.75		28.0784	63.8737		95.6591		9.16221	34.6121
			12.8491					21.6254
			12.7509					15.6355

## Sheet: Fig 1F
	UT	TSZ	UT	TSZ
	p0	p0	p3	p3
	24349	12384	6120	8516
	25066	12311	5658	8571
	24844	12398	5740	8664
Avg	24753	12364.3	5839.33	8583.67
SEM	211.922	26.9712	142.316	43.1908
Fold	100	49.9508	100	146.997

## Sheet: Fig 2B
TSZ IC50 values
Tissues:	LungNSCLC	Leukemia	Lymphoma	Lung	Brain	Skin	Breast	Intestine	Ovary	Head & Neck	Kidney	Esophagus	Nervous System	Bone	Pancreas	Stomach	Pleura	UrinaryTrack	Liver	Thyroid	Uterus	Cervix	Miscellaneous	Muscle	Prostate	Biliary Tract	Vulva	Testes
	0.004	0.004	0.004	0.004	1.024	0.00536	0.004	0.004	0.004	0.004	0.1268	0.004	0.004	0.004	0.004	0.004	0.00656	0.004	0.00772	0.0654	1.024	0.004	1.024	0.004	0.004	0.004	0.0062	1.024
	0.004	0.004	0.004	0.004	1.024	0.184	0.004	0.004	1.024	0.004	1.024	0.004	0.004	0.004	0.004	0.004	0.00748	1.024	0.64648	1.024	1.024	1.024	1.0324	0.004	0.004	0.00752	1.024	1.024
	0.004	0.004	0.004	0.004	1.024	1.024	0.004	0.004	1.024	0.004	1.024	0.004	0.004	1.024	0.004	0.004	1.024	1.024	1.024	1.024	1.024	1.024	1.024	1.024	0.39424	0.01944	1.024	1.0324
	0.004	0.004	0.00992	0.004	1.024	1.024	0.004	0.004	1.024	0.004	1.024	0.004	0.91392	1.024	0.004	0.00448	1.024	1.024	1.024	1.024	1.0324	1.024	1.024	1.024	1.024	1.024	1.024
	0.004	0.004	0.05616	0.01716	1.024	1.024	0.004	0.00448	1.024	0.48692	1.024	0.004	1.024	1.024	0.004	0.00724	1.024	1.024	1.024	1.024	1.024	1.024	1.024	1.024	1.024	1.024
	0.004	0.004	1.024	1.024	1.024	1.024	0.01648	0.02828	1.024	1.024	1.024	0.004	1.024	1.024	0.00624	0.53454	1.024	1.024	1.024	1.024	1.024	1.024	1.024	1.024	1.024
	0.004	0.004	1.024	1.024	1.024	1.024	0.31372	0.0496	1.024	1.024	1.024	0.0124	1.024	1.024	0.01044	1.024	1.024	1.024	1.024	1.024	1.024	1.024	1.024	1.024
	0.004	0.004	1.024	1.024	1.0324	1.024	0.67112	0.05084	1.024	1.024	1.024	0.12168	1.024	1.024	0.0106	1.024	1.024	1.024	1.024	1.024	1.024	1.024	1.024	1.024
	0.00488	0.004	1.024	1.024	1.024	1.024	1.024	0.05732	1.024	1.024	1.024	0.12536	1.024	1.024	0.11068	1.024	1.024	1.024	1.024	1.024	1.024	1.024	1.024
	0.00668	0.004	1.024	1.024	1.024	1.024	1.024	0.05976	1.024	1.024	1.024	0.514	1.024	1.024	0.34764	1.024	1.024	1.024	1.024	1.024	1.024	1.024	1.024
	0.00732	0.004	1.024	1.024	1.024	1.024	1.024	0.10504	1.024	1.024	1.024	0.67796	1.024	1.024	0.53204	1.024	1.024	1.024	1.024	1.024	1.024	1.024	1.024
	0.02288	0.004	1.024	1.024	1.024	1.024	1.024	0.23372	1.024	1.024	1.024	1.024	1.024	1.024	1.024	1.024	1.024	1.024	1.024	1.024	1.024	1.024
	0.02328	0.004	1.024	1.024	1.024	1.024	1.024	0.2442	1.024	1.024	1.024	1.024	1.024	1.024	1.024	1.024	1.024	1.024	1.024	1.024	1.024	1.024
	0.0386	0.004	1.024	1.024	1.024	1.024	1.024	0.28916	1.024	1.024	1.024	1.024	1.024	1.024	1.024	1.024	1.024	1.024	1.024	1.024	1.024	1.024
	0.05604	0.004	1.024	1.024	1.024	1.024	1.024	0.50944	1.024	1.024	1.024	1.024	1.024	1.024	1.024	1.024	1.024	1.024	1.024	1.024	1.024
	0.11348	0.004	1.024	1.024	1.024	1.024	1.024	0.57048	1.024	1.024	1.024	1.024	1.024	1.024	1.024	1.024	1.024	1.024	1.024	1.024
	0.32372	0.004	1.024	1.024	1.024	1.024	1.024	0.660213	1.024	1.024	1.024	1.024	1.024	1.024	1.024	1.024	1.024	1.024	1.024
	0.514	0.004	1.024	1.024	1.024	1.024	1.024	1.024	1.024	1.024	1.024	1.024	1.024	1.024	1.024	1.024	1.024	1.024
	0.88532	0.004	1.024	1.024	1.024	1.024	1.024	1.024	1.024	1.024	1.024	1.024	1.024	1.024	1.024	1.024	1.024	1.024
	1.024	0.004	1.024	1.024	1.024	1.024	1.024	1.024	1.024	1.024	1.024	1.024	1.024	1.024	1.024	1.024	1.024	1.024
	1.024	0.004	1.024	1.024	1.024	1.024	1.024	1.024	1.024	1.024	1.024	1.024	1.024	1.024	1.024	1.024	1.024
	1.024	0.004	1.024	1.024	1.024	1.024	1.024	1.024	1.024	1.024	1.024	1.024	1.024	1.024	1.024	1.024
	1.024	0.004	1.024	1.024	1.024	1.024	1.024	1.024	1.024	1.024	1.024	1.024	1.024	1.024	1.024	1.024
	1.024	0.004	1.024	1.024	1.024	1.024	1.024	1.024	1.024	1.024	1.024	1.024	1.024	1.024	1.024	1.024
	1.024	0.004	1.024	1.024	1.024	1.024	1.024	1.024	1.024	1.024	1.024	1.024	1.024	1.024	1.024	1.024
	1.024	0.004	1.024	1.024	1.024	1.024	1.024	1.024	1.024	1.024	1.024	1.024	1.024	1.024	1.024
	1.024	0.004	1.024	1.024	1.024	1.024	1.024	1.024	1.024	1.024	1.024	1.024	1.024	1.024	1.024
	1.024	0.00404	1.024	1.024	1.024	1.024	1.024	1.024	1.024	1.024	1.024	1.024	1.024	1.024	1.024
	1.024	0.00436	1.024	1.024	1.024	1.024	1.024	1.024	1.024	1.024	1.024	1.024	1.024	1.024	1.024
	1.024	0.00488	1.024	1.024	1.024	1.024	1.024	1.024	1.024	1.024	1.024	1.024	1.024	1.024	1.024
	1.024	0.0052	1.024	1.024	1.024	1.024	1.024	1.024	1.024	1.024	1.024	1.024	1.024	1.024	1.024
	1.024	0.0056	1.024	1.024	1.024	1.024	1.024	1.024	1.024	1.024	1.024	1.024	1.024	1.024
	1.024	0.00636	1.024	1.024	1.024	1.024	1.024	1.024	1.024	1.024	1.024	1.024	1.024
	1.024	0.00712	1.024	1.024	1.024	1.024	1.024	1.024	1.024	1.024	1.024
	1.024	0.01012	1.024	1.024	1.024	1.024	1.024	1.024	1.024	1.024	1.024
	1.024	0.01056	1.024	1.024	1.024	1.024	1.024	1.024	1.024	1.024
	1.024	0.01112	1.024	1.024	1.024	1.024	1.024	1.024	1.024	1.024
	1.024	0.012	1.024	1.024	1.024	1.024	1.024	1.024	1.024	1.024
	1.024	0.01652	1.024	1.024	1.024	1.024	1.024	1.024	1.024	1.024
	1.024	0.01808	1.024	1.024	1.024	1.024	1.024	1.024	1.024	1.024
	1.024	0.01868	1.024	1.024	1.024	1.024	1.024	1.024	1.024	1.024
	1.024	0.01956	1.024	1.024	1.024	1.024	1.024	1.024	1.024	1.024
	1.024	0.0308	1.024	1.024	1.024	1.024	1.024	1.024	1.024	1.024
	1.024	0.03668	1.024	1.024	1.024	1.024	1.024	1.024	1.024	1.024
	1.024	0.07364	1.024	1.024	1.024	1.024	1.024	1.024	1.024
	1.024	0.13864	1.024	1.024	1.024	1.024	1.024	1.024
	1.024	0.36124	1.024	1.024	1.024	1.024	1.024	1.024
	1.024	0.514	1.024	1.024	1.024	1.024	1.024	1.024
	1.024	1.024	1.024	1.024	1.024	1.024	1.024	1.024
	1.024	1.024	1.024	1.024	1.024	1.024
	1.024	1.024	1.024	1.024	1.024	1.024
	1.024	1.024	1.024	1.024	1.024	1.024
	1.024	1.024	1.024	1.024	1.024	1.024
	1.024	1.024	1.024	1.024	1.024	1.024
	1.024	1.024	1.024	1.024	1.024	1.024
	1.024	1.024	1.024	1.024	1.024
	1.024	1.024	1.024	1.024
	1.024	1.024	1.024
	1.024	1.024	1.024
	1.024	1.024	1.024
	1.024	1.024	1.024
	1.024	1.024	1.024
	1.024	1.024	1.024
	1.024	1.024	1.024
	1.024	1.024
	1.024	1.024
	1.024	1.024
	1.024	1.024
	1.024	1.024
	1.024	1.024
	1.024	1.024
	1.024	1.024
	1.024	1.024
	1.024	1.024
	1.024	1.024
	1.024	1.024
	1.024	1.024
	1.024	1.024
	1.024	1.024
	1.024	1.024
	1.024	1.024
	1.024	1.024
	1.024	1.024
	1.024	1.024
	1.024	1.024
	1.024	1.024
	1.024	1.024
	1.024	1.024
	1.024	1.024
	1.024	1.024
	1.024	1.024
	1.024
	1.024
	1.024
	1.024
	1.024
	1.024
	1.024
	1.024
	1.024
	1.024
	1.024

## Sheet: Fig 2E
	UT	UT	UT	UT	UT	UT	UT	UT
	rep1	rep2	rep3	rep4	rep5	rep6	Avg	SEM
HT-29	116.363	83.6374	112.926	87.0736	114.543	85.4566	100	6.56423
T98G	113.889	86.1114	110.972	89.028	112.344	87.6555	100	5.57174
MCF-7	118.249	81.7513	114.416	85.5835	116.22	83.7802	100	7.32089
MDA-MB-231	115.162	84.8377	111.978	88.0218	113.477	86.5234	100	6.08273
Hs 57.T	119.106	80.894	115.094	84.9062	116.982	83.0182	100	7.66482
ES-2	118.665	81.3349	114.745	85.2546	116.59	83.4101	100	7.48794
A-375	120.502	79.4978	116.197	83.8032	118.223	81.7772	100	8.22495
U-2 OS	121.629	78.371	117.087	82.9131	119.224	80.7757	100	8.67697
SK-MEL-3	113.938	86.0624	111.011	88.9893	112.388	87.612	100	5.59139
MDA-MB-468	121.115	78.8854	116.681	83.3195	118.767	81.2329	100	8.47061
	TSZ	TSZ	TSZ	TSZ	TSZ	TSZ	TSZ	TSZ
	rep1	rep2	rep3	rep4	rep5	rep6	Avg	SEM
HT-29	50.5707	6.72481	45.9669	11.3286	48.1333	9.16221	28.6477	8.7949
T98G	122.264	81.064	117.938	85.39	119.974	83.3543	101.664	8.26425
MCF-7	116.184	77.4826	112.121	81.5463	114.033	79.634	96.8335	7.76309
MDA-MB-231	121.076	92.7601	118.103	95.7333	119.502	94.3342	106.918	5.67983
Hs 57.T	111.101	80.9727	107.938	84.1362	109.427	82.6475	96.037	6.04342
ES-2	124.091	82.1556	119.688	86.5588	121.76	84.4868	103.123	8.41165
A-375	167.453	130.417	163.564	134.306	165.394	132.476	148.935	7.42898
U-2 OS	117.289	85.2497	113.925	88.6138	115.508	87.0307	101.269	6.42666
SK-MEL-3	112.041	85.6849	109.274	88.4524	110.576	87.1501	98.8632	5.28676
MDA-MB-468	109.249	72.7513	105.416	76.5835	107.22	74.7802	91	7.32089
	TSZ + Nec-1	TSZ + Nec-1	TSZ + Nec-1	TSZ + Nec-1	TSZ + Nec-1	TSZ + Nec-1	TSZ + Nec-1	TSZ + Nec-1
	rep1	rep2	rep3	rep4	rep5	rep6	Avg	SEM
HT-29	112.884	75.9461	109.006	79.8246	110.831	77.9995	94.4152	7.40933
T98G	120.58	78.3994	116.151	82.8284	118.235	80.7442	99.4895	8.46079
MCF-7	134.913	96.8965	130.921	100.888	132.799	99.0098	115.905	7.62552
MDA-MB-231	121.629	84.3479	117.715	88.2624	119.557	86.4204	102.989	7.47812
Hs 57.T	104.516	72.9175	101.198	76.2354	102.759	74.6741	88.7167	6.33822
ES-2	118.135	81.1964	114.256	85.0749	116.081	83.2498	99.6655	7.40933
A-375	145.188	113.247	141.834	116.6	143.412	115.022	129.217	6.40701
U-2 OS	118.946	90.0418	115.911	93.0767	117.339	91.6486	104.494	5.79775
SK-MEL-3	113.616	76.3839	109.707	80.2933	111.546	78.4536	95	7.46829
MDA-MB-468	114.476	71.2671	109.939	75.8041	112.074	73.6691	92.8716	8.66715

## Sheet: Fig 2F
Gene Symbols	Pearson coefficient	Bonferroni p-value
CFL2	0.379271	2.03374e-17
TUBB2A	0.362831	1.00372e-15
PFN2	0.359637	2.0864e-15
SGCE	0.349799	1.88792e-14
TPST1	0.346524	3.86399e-14
TUBB3	0.346502	3.88328e-14
ZC2HC1A	0.338253	2.27311e-13
CALD1	0.330527	1.13443e-12
CAMSAP2	0.329987	1.26725e-12
FERMT2	0.329916	1.28573e-12
NRSN2	0.326935	2.35891e-12
MPDZ	0.324421	3.91498e-12
COPS8	0.324034	4.23151e-12
CSRP2	0.323128	5.07097e-12
CAP2	0.322791	5.4239e-12
SNX24	0.320796	8.06156e-12
SGCB	0.318566	1.25104e-11
PRKD1	0.315609	2.22835e-11
ANXA5	0.314679	2.66819e-11
MTX3	0.313756	3.1887e-11
PEA15	0.309883	6.69021e-11
TBC1D9	0.306594	1.24473e-10
C9orf25	0.301924	2.9654e-10
SYDE1	0.300534	3.82858e-10
MAP1B	0.298473	5.57752e-10
AXL	0.212413	0.000291773
MLKL	-0.254549	8.45344e-07
RIPK3	-0.436485	4.11662e-24
`

## Sheet: Fig 3A
Axl expression
Necroptosis sensitive	Necroptosis resistant
1247.86	2355.72
1157.5	2203.36
1115.46	1991.42
995.06	1959.13
961.1	1954.4
890.117	1916.18
820.015	1900.87
788.861	1751.79
774.755	1719.35
766.468	1709.9
725.388	1667.59
696.54	1651.3
668.799	1585.73
554.447	1511.22
531.989	1480.94
471.388	1460.44
336.994	1459.85
334.006	1420.57
268.118	1415.27
251.427	1406.66
215.205	1398.38
215.034	1376.3
214.576	1336.43
184.177	1320.03
170.634	1317.13
122.24	1297.26
93.5588	1287.84
91.4966	1277.57
80.8212	1272
64.1874	1259.79
57.1431	1259.09
54.7193	1228.46
53.808	1217.61
49.3493	1215.91
48.6305	1204.61
48.216	1192
46.6421	1189.99
43.4841	1178.8
43.202	1175.49
40.5917	1149.26
40.2479	1139.24
39.9396	1132.89
38.7094	1130.49
38.2352	1110.17
38.1054	1088.78
37.8296	1072.62
36.5724	1047.77
35.262	1032.02
35.2347	1031.24
35.1284	1019.48
35.0407	990.372
35.0026	975.18
34.5966	966.517
34.2291	963.261
34.1932	961.535
33.9096	951.357
33.7781	942.675
33.1531	924.166
32.7076	911.972
32.5618	911.17
32.4919	910.149
32.17	897.525
32.0013	888.625
31.8984	881.427
31.6276	870.164
31.1062	866.679
31.0409	862.444
30.8989	858.014
30.77	854.669
30.5499	853.109
30.2749	838.549
30.2169	830.878
29.8634	827.885
29.7173	822.176
29.6443	822.073
29.6206	818.934
29.3074	816.342
29.1137	806.221
28.6854	794.385
27.6183	790.208
27.1299	772.72
26.9036	758.743
26.1253	744.591
26.1074	743.786
25.9621	737.479
25.7665	736.441
25.1481	731.356
24.5808	730.032
24.5509	718.22
24.2271	712.48
24.215	711.79
23.7563	704.983
23.6771	702.77
23.2694	702.163
22.8299	696.271
22.4503	692.035
21.9148	691.251
21.568	689.159
20.0264	685.782
19.6255	684.214
19.2016	683.376
	673.261
	666.811
	661.546
	658.188
	653.526
	652.508
	648.748
	645.358
	636.562
	633.87
	613.317
	611.229
	609.398
	601.168
	597.455
	595.556
	571.278
	566.244
	561.54
	559.07
	557.175
	556.547
	555.652
	548.375
	538.055
	537.08
	529.208
	520.219
	508.136
	492.019
	491.425
	478.67
	478.416
	476.854
	475.345
	464.964
	463.561
	452.255
	446.502
	434.865
	427.822
	427.466
	425.968
	414.553
	411.84
	408.33
	405.084
	400.755
	394.7
	391.957
	391.561
	386.401
	381.786
	380.603
	376.1
	363.279
	349.138
	345.902
	341.498
	341.212
	336.181
	326.504
	315.445
	315.345
	312.106
	311.156
	310.962
	309.12
	305.787
	301.291
	300.809
	260.985
	256.693
	255.348
	243.544
	242.699
	241.271
	235.387
	235.096
	228.175
	222.972
	222.18
	222.046
	219.679
	214.008
	211.679
	206.401
	204.051
	201.305
	200.199
	196.958
	194.448
	191.629
	191.295
	186.296
	177.874
	174.432
	170.935
	168.442
	150.588
	144.7
	139.862
	135.491
	130.288
	126.259
	124.604
	121.267
	121.026
	116.822
	112.429
	108.169
	107.672
	107.351
	105.9
	104.942
	103.995
	102.758
	102.091
	101.682
	100.624
	100.099
	99.78
	98.0557
	97.8152
	96.9484
	96.2887
	95.2308
	94.3084
	88.8323
	83.9488
	82.9356
	80.96
	74.0258
	72.7926
	72.362
	71.9643
	68.7349
	68.2472
	68.0209
	67.9715
	66.1302
	62.6053
	60.3859
	60.0194
	59.8147
	59.5139
	58.2156
	57.7334
	57.5513
	54.3222
	53.8383
	53.1087
	51.0826
	50.7888
	50.7818
	49.5505
	48.3655
	45.3571
	45.2325
	44.2053
	44.0801
	43.6074
	42.8743
	41.8581
	41.7437
	41.6607
	40.784
	40.3912
	40.2911
	40.2817
	40.1417
	40.0814
	39.8612
	39.7244
	39.4968
	39.1549
	39.0035
	38.9371
	38.4864
	38.4307
	37.6898
	37.5598
	37.3736
	37.217
	37.0887
	36.3497
	35.2789
	35.1465
	34.9132
	34.8571
	34.82
	34.7577
	34.582
	34.5184
	34.348
	34.3429
	34.2788
	33.9983
	33.9645
	33.6181
	33.4582
	33.3342
	33.2804
	32.8843
	32.4769
	32.4532
	32.4165
	32.3396
	32.2746
	32.2607
	32.1525
	32.0718
	32.0457
	32.025
	31.8021
	31.776
	31.6896
	31.5464
	31.4218
	31.4095
	31.2758
	31.1185
	31.0891
	31.0602
	30.8723
	30.7598
	30.6071
	30.5742
	30.4313
	30.4089
	30.3819
	30.2796
	30.0472
	29.9852
	29.924
	29.8772
	29.8647
	29.7861
	29.7821
	29.6446
	29.6158
	29.5776
	29.4876
	29.476
	29.4197
	29.4045
	29.387
	29.3205
	29.2928
	29.2894
	29.2726
	29.2071
	29.1931
	29.0948
	28.9964
	28.9064
	28.8976
	28.7887
	28.5376
	28.5342
	28.4794
	28.4725
	28.2667
	28.2556
	28.1005
	28.0629
	28.0322
	28.0083
	27.9477
	27.8905
	27.7498
	27.7458
	27.7404
	27.716
	27.6352
	27.6286
	27.5875
	27.5345
	27.4323
	27.4082
	27.3754
	27.0855
	27.0349
	26.9807
	26.9022
	26.8151
	26.786
	26.6623
	26.6583
	26.6035
	26.3898
	26.374
	26.3429
	26.3241
	26.3026
	26.2807
	25.8744
	25.8556
	25.8221
	25.707
	25.6139
	25.5479
	25.5244
	25.5112
	25.4937
	25.4696
	25.4466
	25.3291
	25.112
	25.1057
	24.8579
	24.7767
	24.709
	24.6788
	24.6632
	24.606
	24.5868
	24.5323
	24.1581
	23.9522
	23.769
	23.6998
	23.4444
	23.4203
	23.1784
	23.1149
	22.9843
	22.9328
	22.8919
	22.8636
	22.8448
	22.7468
	22.6668
	22.3689
	21.8691
	21.6209
	21.4504
	21.3006
	20.9004
	20.4389
	20.3749
	20.2023
	19.9906
	16.8281

## Sheet: Fig 3B
Tyro3 expression
Necroptosis sensitive	Necroptosis resistant
55.6613	86.3512
82.0542	77.534
58.8705	59.9215
41.7216	83.0868
38.1481	39.1662
45.4281	69.2223
65.5328	51.9437
85.2497	47.7374
47.4162	42.322
60.9422	32.5258
58.9894	115.957
60.5128	64.5542
39.4436	146.326
59.5503	31.3974
71.7093	59.4134
58.4281	113.346
80.45	99.8984
18.004	59.828
40.3904	36.3438
17.4783	71.4804
72.4514	21.5664
64.3882	63.9312
29.8265	38.7959
27.9973	100.573
31.0775	50.3113
24.5142	39.3363
88.8618	156.374
28.8895	112.916
38.9227	33.0233
27.112	68.2061
37.7384	37.3123
58.1881	66.3759
30.5195	31.8275
47.5564	49.6178
38.0852	25.0439
36.1114	47.7375
25.4346	50.0106
96.923	151.263
27.3047	74.7108
30.0967	65.748
30.5199	31.4998
49.016	102.22
40.934	32.0465
51.6658	28.9086
86.7465	36.1995
61.1148	102.746
77.8495	96.2036
71.1683	38.1314
143.367	54.006
41.1234	44.5672
86.2554	58.7009
41.2911	72.0609
43.0249	70.4269
26.4513	30.9638
24.4157	44.2787
29.5182	56.0186
29.0494	48.758
76.9275	140.498
22.3943	43.0993
38.2702	62.6105
48.4789	24.2753
20.8896	88.9365
21.3199	32.2491
79.6082	109.41
37.4249	17.752
119.789	46.1312
27.1647	51.3399
40.6319	42.9176
39.8849	79.5165
55.4076	237.505
49.2253	82.737
23.5257	27.5777
19.1291	34.8894
34.0769	19.0809
37.2861	26.2036
89.353	258.211
41.6508	23.0836
79.794	22.6067
36.978	24.1978
20.42	43.9214
20.6431	41.1688
67.5737	37.4548
83.0417	30.5187
33.9844	17.5986
56.0913	60.2208
67.4876	69.5654
64.3344	20.9206
31.9202	42.8346
92.3917	61.621
26.2513	58.2797
21.5359	60.7221
87.1796	80.466
30.2485	23.1051
142.94	55.6665
79.5806	43.3187
42.511	53.872
30.068	47.883
29.8531	33.9314
40.5788	141.97
53.6607	37.1734
35.3532	64.8568
32.0321	170.044
	58.7826
	179.547
	84.9554
	106.291
	19.2485
	56.4065
	68.705
	30.1095
	81.5756
	62.9193
	53.4302
	16.2273
	59.4089
	76.8501
	68.6975
	57.452
	56.582
	30.1659
	40.3076
	46.9283
	53.3603
	29.062
	36.5687
	50.4926
	34.1271
	23.3938
	24.0893
	40.1538
	43.4476
	69.6498
	37.2386
	34.2249
	97.6854
	29.5542
	39.3645
	130.953
	26.5775
	27.2368
	18.3589
	60.9012
	34.1998
	72.1627
	19.4874
	85.2573
	112.96
	54.5738
	208.958
	99.377
	82.5045
	49.2022
	32.661
	62.5852
	236.122
	40.8177
	74.2794
	103.479
	52.5059
	50.0568
	38.5091
	127.276
	46.8244
	116.591
	25.6185
	51.6766
	23.7346
	21.2201
	25.03
	87.8808
	44.193
	59.549
	18.3063
	23.6118
	36.07
	42.3433
	38.8377
	91.307
	65.4184
	74.1623
	77.6335
	172.681
	115.218
	34.1471
	33.5382
	49.7037
	65.2835
	70.9485
	29.2847
	79.5679
	84.6277
	48.9119
	145.667
	135.672
	32.8764
	34.3736
	50.647
	39.6959
	24.35
	25.1791
	25.9053
	28.858
	89.0561
	59.9416
	65.5617
	43.7583
	53.9473
	61.406
	108.167
	73.4723
	19.0642
	36.9181
	79.9973
	38.27
	33.7574
	36.1558
	20.2334
	39.5372
	30.8882
	42.9717
	63.2822
	79.8603
	81.4489
	85.6393
	42.0145
	102.101
	121.408
	74.6743
	101.102
	68.2192
	121.602
	63.2751
	47.3469
	39.9097
	35.2773
	109.645
	29.5119
	28.8698
	56.7542
	115.914
	75.4838
	25.8118
	28.1201
	40.166
	111.505
	19.0724
	45.9233
	52.042
	28.006
	42.641
	19.9129
	101.369
	31.1965
	29.1182
	38.6698
	38.4027
	30.1401
	50.2059
	97.0129
	39.6654
	40.7619
	65.6509
	52.688
	44.1867
	157.648
	49.0112
	22.9537
	49.7324
	29.4272
	40.4348
	41.3014
	127.597
	52.188
	47.0858
	48.6275
	59.7315
	35.94
	49.7538
	29.687
	29.7236
	131.364
	27.4591
	41.5135
	51.2882
	52.5737
	41.3918
	28.8446
	39.3022
	39.5424
	47.0323
	50.8927
	34.6405
	95.5003
	96.5667
	65.1084
	40.7051
	101.501
	39.8911
	42.3554
	46.5712
	40.4061
	63.1135
	36.0279
	31.2934
	37.3653
	39.2097
	22.7113
	58.2495
	50.2042
	77.5707
	69.4856
	32.4196
	20.4051
	64.4773
	38.0438
	54.3617
	40.523
	41.2659
	26.2709
	108.53
	21.8703
	43.4601
	40.2572
	106.002
	49.9065
	43.1227
	163.389
	42.4201
	22.8119
	30.122
	55.4182
	43.6944
	34.5923
	70.1607
	66.5374
	32.0851
	36.0759
	48.0269
	25.1108
	28.0194
	39.3252
	46.3134
	81.2821
	57.9134
	38.4112
	78.2119
	33.7693
	78.2132
	22.1456
	66.6896
	129.818
	62.2841
	101.831
	80.75
	52.6422
	30.85
	81.4729
	32.4392
	50.7062
	36.0988
	34.0207
	36.4621
	56.0861
	181.679
	32.7888
	27.5928
	53.8411
	46.7733
	39.751
	39.9041
	45.1041
	76.9104
	109.905
	143.334
	89.7472
	84.2314
	153.412
	76.1114
	250.568
	57.1873
	30.7752
	65.1346
	76.097
	65.1412
	42.553
	79.8938
	78.0591
	48.1386
	53.8657
	58.0571
	96.4599
	65.7084
	57.8974
	47.3091
	44.169
	62.6417
	50.8867
	42.8142
	92.9274
	57.5046
	51.2267
	26.3709
	36.8059
	21.8086
	21.3975
	19.0827
	41.9967
	22.8622
	20.71
	34.2689
	41.7156
	87.3258
	66.0644
	62.7593
	52.489
	127.924
	34.0134
	22.401
	52.2667
	42.8651
	34.8353
	58.3235
	94.7677
	40.8268
	111.984
	71.255
	67.1163
	71.7011
	38.5084
	29.702
	129.537
	173.056
	41.5355
	69.9295
	41.8813
	35.5742
	51.6107
	71.3488
	62.2951
	85.7878
	22.0596
	24.0001
	38.9506
	55.7065
	71.0183

[truncated: 24 more sheets: Fig 3C, Fig 3D, Fig 3E, Fig 3F, Fig 4A, Fig 4B, Fig 4C, Fig 4D, Fig 4E, Fig 4F, Fig S1B, Fig S1C, Fig S2A, Fig S2B, Fig S2C, Fig S3B, Fig S4B, Fig S5A, Fig S5B, Fig S5C …]
